# Supplementary material for: Classification of imbalanced ECGs through segmentation models and augmented by conditional diffusion model
Source: PeerJ Comput Sci. 2024 Sep 4;10:e2299. doi: 10.7717/peerj-cs.2299 (PMC11419651; doi:10.7717/peerj-cs.2299)
Supplement: Supplemental Information 1 [file peerj-cs-10-2299-s001.zip]

Archive with 104 entries (103 files):
- Transformer/
- __MACOSX/._Transformer
- Transformer/box_transform.py
- __MACOSX/Transformer/._box_transform.py
- Transformer/rpn_tool_a.py
- __MACOSX/Transformer/._rpn_tool_a.py
- Transformer/rpn_tool_init.py
- __MACOSX/Transformer/._rpn_tool_init.py
- Transformer/RCN.py
- __MACOSX/Transformer/._RCN.py
- Transformer/rcn_tool_a.py
- __MACOSX/Transformer/._rcn_tool_a.py
- Transformer/diff2.py
- __MACOSX/Transformer/._diff2.py
- Transformer/RPN.py
- __MACOSX/Transformer/._RPN.py
- Transformer/rpn_tool_d.py
- __MACOSX/Transformer/._rpn_tool_d.py
- Transformer/config.py
- __MACOSX/Transformer/._config.py
- Transformer/data_annotator.py
- __MACOSX/Transformer/._data_annotator.py
- Transformer/base_process.py
- __MACOSX/Transformer/._base_process.py
- Transformer/FocalLoss.py
- __MACOSX/Transformer/._FocalLoss.py
- Transformer/sublayer.py
- __MACOSX/Transformer/._sublayer.py
- Transformer/concat.py
- __MACOSX/Transformer/._concat.py
- Transformer/cls.py
- __MACOSX/Transformer/._cls.py
- Transformer/data_splitor.py
- __MACOSX/Transformer/._data_splitor.py
- Transformer/data_.py
- __MACOSX/Transformer/._data_.py
- Transformer/data_loader.py
- __MACOSX/Transformer/._data_loader.py
- Transformer/mit.py
- __MACOSX/Transformer/._mit.py
- Transformer/detection_collate_mit.py
- __MACOSX/Transformer/._detection_collate_mit.py
- Transformer/roc.py
- __MACOSX/Transformer/._roc.py
- Transformer/data_corrector.py
- __MACOSX/Transformer/._data_corrector.py
- Transformer/train_test_1.py
- __MACOSX/Transformer/._train_test_1.py
- Transformer/raw_type.py
- __MACOSX/Transformer/._raw_type.py
- Transformer/eval_2sg.py
- __MACOSX/Transformer/._eval_2sg.py
- Transformer/config2.py
- __MACOSX/Transformer/._config2.py
- Transformer/raw_generator.py
- __MACOSX/Transformer/._raw_generator.py
- Transformer/model.py
- __MACOSX/Transformer/._model.py
- Transformer/box_utils.py
- __MACOSX/Transformer/._box_utils.py
- Transformer/pre.py
- __MACOSX/Transformer/._pre.py
- Transformer/eval_1sg.py
- __MACOSX/Transformer/._eval_1sg.py
- Transformer/dataset.py
- __MACOSX/Transformer/._dataset.py
- Transformer/aug2.py
- __MACOSX/Transformer/._aug2.py
- Transformer/transformer.py
- __MACOSX/Transformer/._transformer.py
- Transformer/preprocessing.py
- __MACOSX/Transformer/._preprocessing.py
- Transformer/concat2.py
- __MACOSX/Transformer/._concat2.py
- Transformer/rcn_initor.py
- __MACOSX/Transformer/._rcn_initor.py
- Transformer/rpn_initor.py
- __MACOSX/Transformer/._rpn_initor.py
- Transformer/diff.py
- __MACOSX/Transformer/._diff.py
- Transformer/rcn_tool_init.py
- __MACOSX/Transformer/._rcn_tool_init.py
- Transformer/backbone_.py
- __MACOSX/Transformer/._backbone_.py
- Transformer/rcn_tool_c.py
- __MACOSX/Transformer/._rcn_tool_c.py
- Transformer/block.py
- __MACOSX/Transformer/._block.py
- Transformer/rpn_tool_c.py
- __MACOSX/Transformer/._rpn_tool_c.py
- Transformer/optim.py
- __MACOSX/Transformer/._optim.py
- Transformer/rpn_tool_b.py
- __MACOSX/Transformer/._rpn_tool_b.py
- Transformer/tensecond.py
- __MACOSX/Transformer/._tensecond.py
- Transformer/loader1.py
- __MACOSX/Transformer/._loader1.py
- Transformer/aug.py
- __MACOSX/Transformer/._aug.py
- Transformer/rpn_eval_tool.py
- __MACOSX/Transformer/._rpn_eval_tool.py
- Transformer/rcn_tool_b.py
- __MACOSX/Transformer/._rcn_tool_b.py
