# Supplementary material for: Classification of imbalanced ECGs through segmentation models and augmented by conditional diffusion model
Source: PeerJ Comput Sci. 2024 Sep 4;10:e2299. doi: 10.7717/peerj-cs.2299 (PMC11419651; doi:10.7717/peerj-cs.2299)
Supplement: Supplemental Information 1 [file peerj-cs-10-2299-s001.zip › Transformer/config.py]

from easydict import EasyDict as edict

cfg = edict()
cfg.mb = edict()
cfg.right_border = 4544
cfg.left_border = 64
cfg.anchor_scale = [2, 3, 4]
cfg.anchor_ratio = [2, 3, 4]
cfg.test = False
cfg.feature_stride = 64
cfg.feature_length = 71
cfg.base_size = 64

cfg.num_box = len(cfg.anchor_scale)
cfg.rpn_neg_thresh = 0.3
cfg.rpn_pos_thresh = 0.7
cfg.nms_threash = 0.3
cfg.classes = 5
cfg.roi_neg_thresh = 0.3
cfg.roi_pos_thresh = 0.7

cfg.testing_metrics = '150ms'
cfg.test_threashold = 54
cfg.noise_scale = 0.05
cfg.be_topk = 100
cfg.af_topk = 30

cfg.mb_ori_ltdb_set = [
    [2, 64, 2, 2],
    [3, 128, 2, 2],
    [3, 256, 3, 2],
    [3, 512, 3, 2],
    [2, 1024, 2, 2]]
