# Supplementary material for: Classification of imbalanced ECGs through segmentation models and augmented by conditional diffusion model
Source: PeerJ Comput Sci. 2024 Sep 4;10:e2299. doi: 10.7717/peerj-cs.2299 (PMC11419651; doi:10.7717/peerj-cs.2299)
Supplement: Supplemental Information 1 [file peerj-cs-10-2299-s001.zip › Transformer/sublayer.py]

import torch
import torch.nn as nn
import numpy as np
from config2 import SIG_LEN 

class MultiHeadAttention(nn.Module):
    def __init__(self, n_head, d_model, d_k, d_v, dropout=0.1): 
        super().__init__()

        self.n_head = n_head
        self.d_k = d_k
        self.d_v = d_v

        self.w_qs = nn.Linear(d_model, n_head * d_k)
        self.w_ks = nn.Linear(d_model, n_head * d_k)
        self.w_vs = nn.Linear(d_model, n_head * d_v)
        nn.init.normal_(self.w_qs.weight, mean=0, std=np.sqrt(2.0 / (d_model + d_k)))
        nn.init.normal_(self.w_ks.weight, mean=0, std=np.sqrt(2.0 / (d_model + d_k)))
        nn.init.normal_(self.w_vs.weight, mean=0, std=np.sqrt(2.0 / (d_model + d_v)))

        self.attention = SDPAttention(temperature=np.power(d_k, 0.5)) 
        self.layer_norm = nn.LayerNorm(d_model) 

        self.fc = nn.Linear(n_head * d_v, d_model) 
        nn.init.xavier_normal_(self.fc.weight) 

        self.dropout = nn.Dropout(dropout)

    def forward(self, q, k, v, mask=None):
        d_k, d_v, n_head = self.d_k, self.d_v, self.n_head 

        sz_b, len_q, _ = q.size() 
        sz_b, len_k, _ = k.size()
        sz_b, len_v, _ = v.size()

        residual = q 

        q = self.w_qs(q).view(sz_b, len_q, n_head, d_k)
        k = self.w_ks(k).view(sz_b, len_k, n_head, d_k)
        v = self.w_vs(v).view(sz_b, len_v, n_head, d_v)

        q = q.permute(2, 0, 1, 3).contiguous().view(-1, len_q, d_k)  
        k = k.permute(2, 0, 1, 3).contiguous().view(-1, len_k, d_k)  
        v = v.permute(2, 0, 1, 3).contiguous().view(-1, len_v, d_v)  

        mask = mask.repeat(n_head, 1, 1) 
        output, attn = self.attention(q, k, v, mask=mask) 

        output = output.view(n_head, sz_b, len_q, d_v) 
        output = output.permute(1, 2, 0, 3).contiguous().view(sz_b, len_q, -1)  

        output = self.dropout(self.fc(output))
        output = self.layer_norm(output + residual) 

        return output, attn


class SDPAttention(nn.Module):
    def __init__(self, temperature, attn_dropout=0.1):
        super().__init__()
        self.temperature = temperature 
        self.dropout = nn.Dropout(attn_dropout)
        self.softmax = nn.Softmax(dim=2)
        self.BN = nn.BatchNorm1d(SIG_LEN)

    def forward(self, q, k, v, mask=None):
        attn = torch.bmm(q, k.transpose(1, 2)) 
        attn = attn / self.temperature 
        if mask is not None:
            attn = attn.masked_fill(mask, -np.inf)

        attn = self.BN(attn)
        attn = self.softmax(attn)
        attn = self.dropout(attn)
        output = torch.bmm(attn, v) 
        return output, attn
