# Supplementary material for: Classification of imbalanced ECGs through segmentation models and augmented by conditional diffusion model
Source: PeerJ Comput Sci. 2024 Sep 4;10:e2299. doi: 10.7717/peerj-cs.2299 (PMC11419651; doi:10.7717/peerj-cs.2299)
Supplement: Supplemental Information 1 [file peerj-cs-10-2299-s001.zip › Transformer/detection_collate_mit.py]

import torch


class call_back():
    @staticmethod
    def detection_collate_RPN(batch):  
        labels = []
        datas = []
        nums = []
        windows = []
        r_peaks = []
        for data, window, label, r_peak, number in batch:
            for i in range(len(label)):
                window[i].append(label[i] + 1)

            labels.append(torch.Tensor(window))
            data = data.reshape(1, -1)
            datas.append(torch.Tensor(data))
            nums.append(number)
            r_peaks.append(r_peak)
        datas = torch.stack(datas)

        return datas, labels, r_peaks, nums
