# Supplementary material for: Classification of imbalanced ECGs through segmentation models and augmented by conditional diffusion model
Source: PeerJ Comput Sci. 2024 Sep 4;10:e2299. doi: 10.7717/peerj-cs.2299 (PMC11419651; doi:10.7717/peerj-cs.2299)
Supplement: Supplemental Information 1 [file peerj-cs-10-2299-s001.zip › Transformer/roc.py]

import matplotlib.pyplot as plt
import numpy as np
from itertools import cycle
from sklearn.metrics import roc_curve, auc
from scipy import interp
from sklearn.preprocessing import OneHotEncoder


def plot_roc(all_labels, all_pred):
    enc = OneHotEncoder()
    all_labels = np.array(all_labels)
    all_labels = all_labels[:,np.newaxis]
    label_h =enc.fit_transform(all_labels)
    label_h = label_h.toarray()
    fpr = dict()
    tpr = dict()
    roc_auc = dict()
    for i in range(4):
        fpr[i], tpr[i], _ = roc_curve(label_h[:, i], all_pred[:, i])
        roc_auc[i] = auc(fpr[i], tpr[i])


    all_fpr = np.unique(np.concatenate([fpr[i] for i in range(4)]))

    mean_tpr = np.zeros_like(all_fpr)
    for i in range(4):
        mean_tpr += interp(all_fpr, fpr[i], tpr[i])

    mean_tpr /= 4
    fpr["macro"] = all_fpr
    tpr["macro"] = mean_tpr
    roc_auc["macro"] = auc(fpr["macro"], tpr["macro"])

    fpr["micro"], tpr["micro"], _ = roc_curve(label_h.ravel(), all_pred.ravel())
    roc_auc["micro"] = auc(fpr["micro"], tpr["micro"])

    lw=2
    plt.figure()
    plt.plot(fpr["micro"], tpr["micro"],
             label='micro-average ROC curve (area = {0:0.3f})'
                   ''.format(roc_auc["micro"]),
             color='deeppink', linestyle=':', linewidth=4)

    plt.plot(fpr["macro"], tpr["macro"],
             label='macro-average ROC curve (area = {0:0.3f})'
                   ''.format(roc_auc["macro"]),
             color='navy', linestyle=':', linewidth=4)

    colors = cycle(['aqua', 'darkorange', 'cornflowerblue', 'red'])
    c = ['N','S','V','F']
    for i, color in zip(range(4), colors):
        plt.plot(fpr[i], tpr[i], color=color, lw=lw,
                 label='ROC curve of class {0} (area = {1:0.3f})'
                 ''.format(c[i], roc_auc[i]))

    plt.plot([0, 1], [0, 1], 'k--', lw=lw)
    plt.xlim([0.0, 1.0])
    plt.ylim([0.0, 1.05])
    plt.xlabel('False Positive Rate')
    plt.ylabel('True Positive Rate')
    plt.title('ROC curve')
    plt.legend(loc="lower right")
    plt.show()
