# Supplementary material for: Classification of imbalanced ECGs through segmentation models and augmented by conditional diffusion model
Source: PeerJ Comput Sci. 2024 Sep 4;10:e2299. doi: 10.7717/peerj-cs.2299 (PMC11419651; doi:10.7717/peerj-cs.2299)
Supplement: Supplemental Information 1 [file peerj-cs-10-2299-s001.zip › Transformer/data_corrector.py]

from preprocessing import prerprocessor
import numpy as np


class corrector(prerprocessor):

    def correct(self):
        all_len = []
        remove = []
        before = 100
        after = 200
        for i in range(len(self.time)):
            sin_time = self.time[i]
            sin_label = self.label[i]
            sin_r_peak = self.r_peak[i]

            a = sin_time[0][0]
            b = sin_time[0][1]
            peak = sin_r_peak[0]
            if peak - a > before:
                a = peak - before
            if b - peak > after:
                b = peak + after
            start = a
            sin_time[0] = [0, b - a]

            for j in range(1, len(sin_time) - 1):
                a = sin_time[j][0]
                b = sin_time[j][1]
                peak = sin_r_peak[j]
                if peak - a > before:
                    a = peak - before
                if b - peak > after:
                    b = peak + after
                a = a - start
                b = b - start
                sin_time[j] = [a, b]

            a = sin_time[-1][0]
            b = sin_time[-1][1]
            peak = sin_r_peak[-1]
            if peak - a > before:
                a = peak - before
            if b - peak > after:
                b = peak + after
            end = b
            a = a - start
            b = b - start
            sin_time[-1] = [a, b]
            for j in range(len(sin_r_peak)):
                sin_r_peak[j] = sin_r_peak[j] - start

            all_len.append(end - start)
            self.data[i] = self.data[i][start:end]
            self.data[i] = self.data[i]
            self.data[i] = np.pad(self.data[i], (64, 4480 - len(self.data[i])), mode='constant')
            for j in range(len(sin_time)):
                sin_time[j] = [sin_time[j][0] + 64, sin_time[j][1] + 64]
                sin_r_peak[j] = sin_r_peak[j] + 64
            self.time[i] = sin_time
            self.r_peak[i] = sin_r_peak

        all_len.sort()
        self.time = [self.time[i] for i in range(len(self.time)) if i not in remove]
        self.data = [self.data[i] for i in range(len(self.data)) if i not in remove]
        self.label = [self.label[i] for i in range(len(self.label)) if i not in remove]
        self.r_peak = [self.r_peak[i] for i in range(len(self.r_peak)) if i not in remove]
