# Supplementary material for: Classification of imbalanced ECGs through segmentation models and augmented by conditional diffusion model
Source: PeerJ Comput Sci. 2024 Sep 4;10:e2299. doi: 10.7717/peerj-cs.2299 (PMC11419651; doi:10.7717/peerj-cs.2299)
Supplement: Supplemental Information 1 [file peerj-cs-10-2299-s001.zip › Transformer/raw_type.py]

from abc import abstractclassmethod


class raw_type():
    @abstractclassmethod
    def read_data(self, path):
        pass

    @abstractclassmethod
    def split(self):
        pass

    @abstractclassmethod
    def annotation(self):
        pass

    @abstractclassmethod
    def correct(self):
        pass

    @abstractclassmethod
    def tensecond(self):
        pass

    @abstractclassmethod
    def filter_data(self):
        pass

    def process(self, path):
        self.read_data(path)
        self.filter_data()
        self.annotation()
        self.split()
        self.tensecond()
        self.correct()
