# Supplementary material for: Classification of imbalanced ECGs through segmentation models and augmented by conditional diffusion model
Source: PeerJ Comput Sci. 2024 Sep 4;10:e2299. doi: 10.7717/peerj-cs.2299 (PMC11419651; doi:10.7717/peerj-cs.2299)
Supplement: Supplemental Information 1 [file peerj-cs-10-2299-s001.zip › Transformer/eval_2sg.py]

from rcn_initor import rcn_initor

class eval_2sg(rcn_initor):
    def sg2(self, data_loader, params):
        pass
