# Supplementary material for: Classification of imbalanced ECGs through segmentation models and augmented by conditional diffusion model
Source: PeerJ Comput Sci. 2024 Sep 4;10:e2299. doi: 10.7717/peerj-cs.2299 (PMC11419651; doi:10.7717/peerj-cs.2299)
Supplement: Supplemental Information 1 [file peerj-cs-10-2299-s001.zip › Transformer/config2.py]

batch_size = 16*4
d_model = 64
num_layers = 3
num_heads = 4
class_num = 5
d_inner = 512
dropout = 0.0
warm_steps = 4000
fea_num = 7
epoch = 10000
PAD = 100
KS = 3
SIG_LEN = 480
