# Supplementary material for: Classification of imbalanced ECGs through segmentation models and augmented by conditional diffusion model
Source: PeerJ Comput Sci. 2024 Sep 4;10:e2299. doi: 10.7717/peerj-cs.2299 (PMC11419651; doi:10.7717/peerj-cs.2299)
Supplement: Supplemental Information 1 [file peerj-cs-10-2299-s001.zip › Transformer/raw_generator.py]

from raw_type import raw_type
import wfdb
import os


class generator(raw_type):
    def __init__(self):
        self.data = []
        self.label = []
        self.fs = 0
        self.lead = 6
        self.length = 0

    def read_data(self, path):
        all_files = os.listdir(path)
        all_files = [i.split('.')[0] for i in all_files if 'hea' in i]
        from collections import Counter
        for i in all_files:
            file_path = os.path.join(path, i)
            if "102" in file_path or "104" in file_path or "107" in file_path or "217" in file_path:
                continue
            ann = wfdb.rdann(file_path, 'atr')
            if '114' not in file_path:
                data = wfdb.rdrecord(file_path).p_signal[:, 0]
            else:
                data = wfdb.rdrecord(file_path).p_signal[:, 0]

            self.data.append(data)
            self.label.append(ann)
            self.fs = ann.fs
            self.length = 650000
