# Supplementary material for: Classification of imbalanced ECGs through segmentation models and augmented by conditional diffusion model
Source: PeerJ Comput Sci. 2024 Sep 4;10:e2299. doi: 10.7717/peerj-cs.2299 (PMC11419651; doi:10.7717/peerj-cs.2299)
Supplement: Supplemental Information 1 [file peerj-cs-10-2299-s001.zip › Transformer/pre.py]

import torch
import torch.nn as nn


fe_size = 32

class pre(nn.Module):
    def __init__(self):
        super(pre, self).__init__()

        self.fourier = False

        self.c1 = nn.Conv1d(128, fe_size, 1, bias=False) 
        self.c2 = nn.Conv1d(256, fe_size, 1, bias=False)
        self.c3 = nn.Conv1d(512, fe_size, 1, bias=False)
        self.c4 = nn.Conv1d(1024, fe_size, 1, bias=False)

    def forward(self, f1, f2, f3, f4):


        f11 = self.c1(f1)
        f22 = self.c2(f2)
        f33 = self.c3(f3)
        f44 = self.c4(f4)
        x = torch.cat([f11, f22, f33, f44], -1)

        return x
