# Supplementary material for: Classification of imbalanced ECGs through segmentation models and augmented by conditional diffusion model
Source: PeerJ Comput Sci. 2024 Sep 4;10:e2299. doi: 10.7717/peerj-cs.2299 (PMC11419651; doi:10.7717/peerj-cs.2299)
Supplement: Supplemental Information 1 [file peerj-cs-10-2299-s001.zip › Transformer/dataset.py]

import torch
from torch.utils.data import Dataset


class SignalDataset(Dataset):
    def __init__(self, raw_data):
        self._signal = torch.FloatTensor(raw_data[:, :-1])
        self._label = torch.LongTensor(raw_data[:, -1]) 

    @property
    def n_insts(self): 
        ''' Property for dataset size '''
        return len(self._label)

    @property
    def sig_len(self): 
        return self._signal.shape[1]

    def __len__(self): 
        return self.n_insts

    def __getitem__(self, idx): 
        return self._signal[idx], self._label[idx]
