# Supplementary material for: Classification of imbalanced ECGs through segmentation models and augmented by conditional diffusion model
Source: PeerJ Comput Sci. 2024 Sep 4;10:e2299. doi: 10.7717/peerj-cs.2299 (PMC11419651; doi:10.7717/peerj-cs.2299)
Supplement: Supplemental Information 1 [file peerj-cs-10-2299-s001.zip › Transformer/concat2.py]

import glob
import numpy as np
import pandas as pd

ent_num = '02'
save_dir = './' + ent_num + '/diff2/'  
data_list = glob.glob(save_dir + 'diff_data*') 
label_list = glob.glob(save_dir + 'diff_label*') 
ori_data = np.load(save_dir + 'ori_data.npy')
ori_label = np.load(save_dir + 'ori_label.npy')
ori_data = ori_data[:, 2:-2]

all_data = []
all_label = []
for file in data_list:
    data = np.load(file)
    all_data.append(data)

for file in label_list:
    label = np.load(file)
    all_label.append(label)

all_data = np.concatenate(all_data, axis=0)
all_label = np.concatenate(all_label, axis=0)

result_data = np.concatenate([ori_data, all_data])
result_label = np.concatenate([ori_label, all_label])
a = pd.DataFrame(result_label)

raw_train = np.c_[result_data, result_label]
np.random.shuffle(raw_train)
data, label = raw_train[:, :-1], raw_train[:, -1]

np.save('./final_diff_data', data)
np.save('./final_diff_label', label) 
