# Supplementary material for: Classification of imbalanced ECGs through segmentation models and augmented by conditional diffusion model
Source: PeerJ Comput Sci. 2024 Sep 4;10:e2299. doi: 10.7717/peerj-cs.2299 (PMC11419651; doi:10.7717/peerj-cs.2299)
Supplement: Supplemental Information 1 [file peerj-cs-10-2299-s001.zip › Transformer/optim.py]

import numpy as np


class ScheduledOptim():
    '''A simple wrapper class for learning rate scheduling'''

    def __init__(self, optimizer, d_model, n_warmup_steps):
        self._optimizer = optimizer
        self.n_warmup_steps = n_warmup_steps
        self.n_current_steps = 0
        self.init_lr = np.power(d_model, -0.5)

    def step_and_update_lr(self):
        "Step with the inner optimizer"
        self._update_learning_rate()
        self._optimizer.step()

    def zero_grad(self):
        "Zero out the gradients by the inner optimizer"
        self._optimizer.zero_grad()

    def _get_lr_scale(self):
        return np.min([
            np.power(self.n_current_steps, -0.5),
            np.power(self.n_warmup_steps, -1.5) * self.n_current_steps])

    def _update_learning_rate(self):
        ''' Learning rate scheduling per step '''

        self.n_current_steps += 1
        lr = self.init_lr * self._get_lr_scale()

        for param_group in self._optimizer.param_groups:
            param_group['lr'] = lr
