# Supplementary material for: Classification of imbalanced ECGs through segmentation models and augmented by conditional diffusion model
Source: PeerJ Comput Sci. 2024 Sep 4;10:e2299. doi: 10.7717/peerj-cs.2299 (PMC11419651; doi:10.7717/peerj-cs.2299)
Supplement: Supplemental Information 2 [file peerj-cs-10-2299-s002.zip]

Archive with 36 entries (35 files):
- MobileNETV2/
- __MACOSX/._MobileNETV2
- MobileNETV2/config.py
- __MACOSX/MobileNETV2/._config.py
- MobileNETV2/data_annotator.py
- __MACOSX/MobileNETV2/._data_annotator.py
- MobileNETV2/concat.py
- __MACOSX/MobileNETV2/._concat.py
- MobileNETV2/cls.py
- __MACOSX/MobileNETV2/._cls.py
- MobileNETV2/data_splitor.py
- __MACOSX/MobileNETV2/._data_splitor.py
- MobileNETV2/data_.py
- __MACOSX/MobileNETV2/._data_.py
- MobileNETV2/mit.py
- __MACOSX/MobileNETV2/._mit.py
- MobileNETV2/detection_collate_mit.py
- __MACOSX/MobileNETV2/._detection_collate_mit.py
- MobileNETV2/data_corrector.py
- __MACOSX/MobileNETV2/._data_corrector.py
- MobileNETV2/raw_type.py
- __MACOSX/MobileNETV2/._raw_type.py
- MobileNETV2/raw_generator.py
- __MACOSX/MobileNETV2/._raw_generator.py
- MobileNETV2/preprocessing.py
- __MACOSX/MobileNETV2/._preprocessing.py
- MobileNETV2/diff.py
- __MACOSX/MobileNETV2/._diff.py
- MobileNETV2/backbone_.py
- __MACOSX/MobileNETV2/._backbone_.py
- MobileNETV2/tensecond.py
- __MACOSX/MobileNETV2/._tensecond.py
- MobileNETV2/loader1.py
- __MACOSX/MobileNETV2/._loader1.py
- MobileNETV2/aug.py
- __MACOSX/MobileNETV2/._aug.py
